# Supplementary material for: Early Intervention and Lifelong Treatment with GLP1 Receptor Agonist Liraglutide in a Wolfram Syndrome Rat Model with an Emphasis on Visual Neurodegeneration, Sensorineural Hearing Loss and Diabetic Phenotype
Source: Cells. 2021 Nov 16;10(11):3193. doi: 10.3390/cells10113193 (PMC8623088; doi:10.3390/cells10113193)
Supplement: Supplementary file 1 [file cells-10-03193-s001.zip]

Archive with 1 entries (1 files):
- cells-1431565-supplementary.pdf
